# Supplementary material for: An Anatomical Study Using Computed Tomography, Magnetic Resonance Imaging, and Rhinoscopy of the Nasal Cavity of Domestic Cat (Felis silvestris catus L.) and Big Cats: Lion (Panthera leo leo L.), Leopard (Panthera pardus kotiya L.), and Cheetah (Acinonyx jubatus jubatus S.)
Source: Animals (Basel). 2024 Apr 13;14(8):1172. doi: 10.3390/ani14081172 (PMC11047709; doi:10.3390/ani14081172)
Supplement: Supplementary file 1 [file animals-14-01172-s001.zip]

Archive with 2 entries (2 files):
- TABLE S1.pdf
- TABLE S2.pdf
